# Supplementary material for: Interspecific competition with the American Xanthium orientale L. as a possible cause of the decline of the Old-World X. strumarium L
Source: Sci Rep. 2025 Sep 1;15:32224. doi: 10.1038/s41598-025-17814-4 (PMC12402312; doi:10.1038/s41598-025-17814-4)
Supplement: Supplementary file 1 — Supplementary Material 1 [file 41598_2025_17814_MOESM1_ESM.xlsx]

## Sheet: Description
Supplementary Table S1 Results from the pairwise Tukey tests for the competition experiments (dry biomass, number of burs and mean bur weight in 2022 and 2023), the germination time between X. orientale subs. italicum and X. strumarium, and the allelopathy experiments (germination time and leaf area between treatment and control)

## Sheet: a. Xanthium_Biomass_2022
Tukey test
trat	diff	lwr	upr	p adj
Interspecific vs. Control	-4.39351	-5.25742	-3.52961	0***
Intraspecific vs. Control	-2.1753	-3.00387	-1.34673	0.0000002***
Interspecific vs. Intraspecific	2.21821	1.27109	3.16533	0.000002***
Signif. codes: 0 ‘***’ 0.001 ‘**’ 0.01 ‘*’ 0.05 ‘.’ 0.1 ‘ ’ 1

## Sheet: b. Xanthium_bur_number_2022
Tukey test
trat	diff	lwr	upr	p adj
Interspecific vs. Control	-18.8229	-27.4425	-10.2032	0.0000079***
Intraspecific vs. Control	-11.805	-20.0721	-3.53787	0.0032105**
Interspecific vs. Intraspecific	7.01786	-2.4321	16.4678	0.182374
Signif. codes: 0 ‘***’ 0.001 ‘**’ 0.01 ‘*’ 0.05 ‘.’ 0.1 ‘ ’ 1

## Sheet: c. Xanthium_bur_weight_2022
Tukey test
trat	diff	lwr	upr	p adj
Interspecific vs. Control	-0.0283	-0.0374819	-0.0191182	0***
Intraspecific vs. Control	-0.009925	-0.0187313	-0.00111869	0.0237217*
Interspecific vs. Intraspecific	0.018375	0.00830873	0.0284413	0.0001555***
Signif. codes: 0 ‘***’ 0.001 ‘**’ 0.01 ‘*’ 0.05 ‘.’ 0.1 ‘ ’ 1

## Sheet: d. Xanthium_Biomass_2023
Tukey test
trat	diff	lwr	upr	p adj
Interspecific vs. Control	-6.91887	-8.59522	-5.24252	0***
Intraspecific vs. Control	-3.05783	-4.55838	-1.55728	0.0000117***
Interspecific vs. Intraspecific	3.86104	2.37453	5.34755	0***
Signif. codes: 0 ‘***’ 0.001 ‘**’ 0.01 ‘*’ 0.05 ‘.’ 0.1 ‘ ’ 1

## Sheet: e. Xanthium_burs_number_2023
Tukey test
trat	diff	lwr	upr	p adj
Interspecific vs. Control	-32.5873	-45.9383	-19.2364	0.0000002***
Intraspecific vs. Control	-36.1627	-48.1135	-24.2118	0***
Interspecific vs. Intraspecific	-3.57533	-15.4143	8.26367	0.754158
Signif. codes: 0 ‘***’ 0.001 ‘**’ 0.01 ‘*’ 0.05 ‘.’ 0.1 ‘ ’ 1

## Sheet: f. Xanthium_bur_weight_2023
Tukey test
trat	diff	lwr	upr	p adj
Interspecific vs. Control	-0.0181061	-0.0429256	0.00671351	0.197854
Intraspecific vs. Control	-0.0116938	-0.0339105	0.010523	0.426885
Interspecific vs. Intraspecific	0.00641228	-0.0155966	0.0284211	0.768993
Signif. codes: 0 ‘***’ 0.001 ‘**’ 0.01 ‘*’ 0.05 ‘.’ 0.1 ‘ ’ 1

## Sheet: g. Germination_2023
Allelopathic treatment
Tukey test
trat	diff	lwr	upr	p adj
Control X. strumarium vs. Control X. orientale	0.317877	-0.277067	0.912821	0.512799
Treatment X. orientale vs. Control X. orientale	0.978785	0.362492	1.59508	0.0003041***
Treatment X. strumarium vs. Control X. strumarium	-0.087108	-0.722946	0.54873	0.984782
Treatment X. strumarium vs. Treatment X. orientale	-0.748016	-1.40387	-0.0921583	0.0181077*
Signif. codes: 0 ‘***’ 0.001 ‘**’ 0.01 ‘*’ 0.05 ‘.’ 0.1 ‘ ’ 1

## Sheet: h. Allelopathy_leaf_Area_2023
Tukey test
trat	diff	lwr	upr	p adj
Control X. strumarium vs. Control X. orientale	-20.0203	-22.9176	-17.123	0***
Treatment X. orientale vs. Control X. orientale	-8.69627	-11.436	-5.95655	0***
Treatment X. strumarium vs. Control X. strumarium	-3.23365	-6.32779	-0.139508	0.0366363*
Treatment X. strumarium vs. Treatment X. orientale	-14.5577	-17.5047	-11.6106	0***
Signif. codes: 0 ‘***’ 0.001 ‘**’ 0.01 ‘*’ 0.05 ‘.’ 0.1 ‘ ’ 1
